# Supplementary material for: Physiological, biochemical and phytohormone responses of Elymus nutans to α-pinene-induced allelopathy
Source: PeerJ. 2022 Sep 29;10:e14100. doi: 10.7717/peerj.14100 (PMC9527024; doi:10.7717/peerj.14100)
Supplement: Data S1 [file peerj-10-14100-s001.xlsx]

## Sheet: Figure 2
μL L-1	Chls (mg g-1 FW)	Average value	Standard error	Chla (mg g-1 FW)	Average value	Standard error	Chlb (mg g-1 FW)	Average value	Standard error
0-1	10.8051	10.555	0.7115	7.75662	7.52361	0.56023	3.0485	3.03139	0.15268
0-2	11.6431			8.35624			3.28686
0-3	9.21678			6.45798			2.7588
5-1	10.6227	9.85325	0.71201	7.59705	7.01671	0.52926	3.0256	2.83654	0.18284
5-2	10.5063			7.4932			3.01309
5-3	8.4308			5.95988			2.47092
10-1	9.65394	8.02834	0.96284	6.77527	5.49872	0.72983	2.87867	2.52962	0.23829
10-2	6.32154			4.24746			2.07408
10-3	8.10953			5.47342			2.63612
15-1	7.51244	7.69004	0.45889	5.04275	5.04159	0.33546	2.4697	2.64845	0.14546
15-2	6.99903			4.45998			2.53905
15-3	8.55863			5.62204			2.93659
20-1	5.12006	4.17425	0.58079	3.30215	2.45134	0.53838	1.81791	1.72291	0.04804
20-2	3.11737			1.45442			1.66295
20-3	4.28532			2.59745			1.68787

## Sheet: Figure 3
μL L-1	water-soluble proteins (μL L-1)	Average value	Standard error	soluble sugars (μL L-1)	Average value	Standard error
0-1	22.8158	22.3801	0.7688	0.402434	0.34132	0.03389
0-2	20.8853			0.336129
0-3	23.4393			0.285393
5-1	26.0512	26.2691	0.86181	0.542517	0.60726	0.03286
5-2	24.8974			0.649406
5-3	27.8588			0.629868
10-1	28.3268	28.9474	0.35471	0.7947	0.79558	0.06718
10-2	29.5554			0.912381
10-3	28.9602			0.679673
15-1	48.9699	44.8955	2.81397	1.56152	1.33724	0.15797
15-2	39.4961			1.03238
15-3	46.2206			1.41782
20-1	41.358	42.5666	0.6839	1.17152	1.05531	0.06844
20-2	42.6163			1.05984
20-3	43.7256			0.934562

## Sheet: Figure 4
μL L-1	H2O2 (μmol g-1 FW)	Average value	Standard error	MDA (nmol g-1 FW)	Average value	Standard error	Pro (μg g-1 FW)	Average value	Standard error
0-1	4.27718	4.03503	0.12678	12.9992	11.6512	0.77347	40.7631	44.2833	4.71254
0-2	3.97908			10.32			38.4718
0-3	3.84883			11.6343			53.6151
5-1	4.9657	5.13944	0.2377	10.5147	10.7056	0.21639	68.1412	69.655	6.09736
5-2	4.84308			11.1374			59.9327
5-3	5.60954			10.4647			80.8912
10-1	6.1959	6.29196	0.14352	13.6338	13.1766	1.10313	106.412	103.426	11.0098
10-2	6.57425			11.0788			120.827
10-3	6.10574			14.8172			83.04
15-1	3.96431	4.84944	0.7029	35.0491	30.3959	3.69617	336.979	405.097	39.3391
15-2	6.23785			33.0438			473.253
15-3	4.34617			23.0948			405.059
20-1	4.82415	4.18294	0.51344	44.634	41.1286	4.02207	549.339	546.505	29.5466
20-2	4.55697			45.6462			596.205
20-3	3.16771			33.1057			493.97

## Sheet: Figure 5
μL L-1	SOD (U g-1 FW)	Average value	Standard error	CAT (nmol min-1 g-1 FW)	Average value	Standard error	POD (U mg-1 FW)	Average value	Standard error	APX (nmol min-1 mg-1 FW)	Average value	Standard error
0-1	932.856	847.364	55.2271	1137.05	1197.2	36.735	50.5663	49.6703	2.19964	5.87231	5.03787	0.98136
0-2	865.186			1190.75			45.4923			3.08215
0-3	744.05			1263.81			52.9524			6.15916
5-1	1496.52	1462.45	50.4212	624.413	808.673	98.784	57.8415	56.0781	1.7028	9.99259	9.99259	1.166
5-2	1527.62			962.537			52.6733			7.97301
5-3	1363.22			839.069			57.7196			12.0122
10-1	1165.94	1061.2	54.9944	1110.86	1042.98	58.1452	48.3083	61.7715	7.56474	13.1863	13.1863	0.6758
10-2	1037.9			1090.8			62.5255			14.3568
10-3	979.753			927.264			74.4807			12.0158
15-1	810.68	808.538	22.3169	589.356	659.136	47.7931	96.096	96.5409	9.37012	14.4511	14.1416	0.82008
15-2	768.857			637.452			80.5383			12.5919
15-3	846.076			750.6			112.988			15.3818
20-1	822.319	801.63	24.5071	333.425	409.709	91.2354	81.904	90.0572	6.60933	6.8927	7.7287	0.53464
20-2	752.804			591.404			85.1231			8.72405
20-3	829.766			304.3			103.145			7.56925

## Sheet: Figure 6
μL L-1	GSH (μmol g-1 FW)	Average value	Standard error	GR (nmol min-1 g-1 FW)	Average value	Standard error
0-1	0.630845	0.67405	0.03324	885.196	957.747	50.755
0-2	0.651898			1055.51
0-3	0.739417			932.536
5-1	0.842665	0.91456	0.03915	1562.49	1151.28	206.537
5-2	0.923636			979.659
5-3	0.977386			911.701
10-1	0.936341	1.04695	0.09928	1538.64	1349.08	109.438
10-2	1.24507			1159.53
10-3	0.959454			1349.08
15-1	1.43306	1.39847	0.01829	2120.42	1794.93	164.917
15-2	1.37084			1585.96
15-3	1.39152			1678.42
20-1	1.26377	1.26377	0.10029	1632.58	1449.46	114.241
20-2	1.09007			1239.56
20-3	1.43748			1476.25

## Sheet: Figure 7
μL L-1	NO (μmol g-1 FW)	Average value	Standard error	NR (nmol min-1 g-1 FW)	Average value	Standard error
0-1	0.163702	0.18104	0.01542	297.945	219.082	39.5008
0-2	0.167619			175.588
0-3	0.211792			183.714
5-1	0.268632	0.22191	0.02531	549.583	419.126	84.9619
5-2	0.181683			448.19
5-3	0.215421			259.604
10-1	0.243119	0.24808	0.00813	389.339	332.203	29.8378
10-2	0.263971			288.72
10-3	0.237156			318.55
15-1	0.7145	0.74023	0.04767	358.794	368.283	26.5372
15-2	0.673598			418.25
15-3	0.832598			327.804
20-1	2.63962	2.9796	0.17569	432.651	402.487	16.3305
20-2	3.07275			398.25
20-3	3.22644			376.559

## Sheet: Figure 8
μL L-1	ABA (ng g-1 FW)	Average value	Standard error	Zeatin (ng g-1 FW)	Average value	Standard error	SA (ng g-1 FW)	Average value	Standard error	GA4 (ng g-1 FW)	Average value	Standard error	GA7 (ng g-1 FW)	Average value	Standard error	JA (ng g-1 FW)	Average value	Standard error	IAA (ng g-1 FW)	Average value	Standard error
0-1	1.62572	1.38	0.23516	6.95582	6.08667	0.59499	4.97422	6.07667	1.17736	0.889698	0.76333	0.0696	2.00586	1.66333	0.1846	0.764331	0.88667	0.07513	5.9448	5.69667	0.73472
0-2	0.906012			4.95343			4.82642			0.745131			1.38442			0.876376			4.31837
0-3	1.59882			6.35096			8.43127			0.653559			1.60251			1.0228			6.83098
5-1	5.20688	4.15333	0.61791	4.31427	3.86	0.22723	10.7857	8.89667	1.02485	0.445142	0.48667	0.09701	1.08601	1.16333	0.07839	0.896327	0.72333	0.20739	5.28126	4.26	0.51052
5-2	4.1834			3.58203			8.62826			0.338678			1.07573			0.95994			3.70903
5-3	3.07358			3.68988			7.26914			0.665185			1.32346			0.314469			3.78864
10-1	14.8692	11.18	2.18115	4.04943	4.45333	0.56546	9.76772	9.76667	0.8285	0.528092	0.52667	0.03756	2.26633	1.96667	0.2324	14.8668	24.0433	9.95327	13.1398	19.19	6.19557
10-2	11.3523			5.56696			11.2006			0.591871			2.12062			43.9268			31.5808
10-3	7.32208			3.73812			8.3318			0.4588			1.51303			13.325			12.8547
15-1	22.483	17.9233	2.46615	7.05613	6.85667	1.25985	17.2452	13.7233	1.76923	0.472969	0.57	0.14731	3.96898	3.46	0.35791	74.9926	80.68	18.8613	41.2127	37.3867	7.30684
15-2	17.2818			4.57966			11.7126			0.384935			2.76671			51.2252			23.2572
15-3	14.0061			8.92906			12.2134			0.863234			3.63616			115.82			47.6918
20-1	33.1792	28.6233	3.36746	18.2659	18.12	0.65957	16.6898	14.4767	1.62881	2.03121	1.86	0.15524	8.36224	7.84333	0.46756	166.089	158.623	17.6506	85.5491	74.22	6.54138
20-2	30.6427			16.909			15.4445			1.55149			8.2632			184.774			74.2158
20-3	22.0518			19.1789			11.2988			2.0013			6.91061			125.012			62.8943

## Sheet: Table 2
μL L-1	Plant height(cm)	FW(g seedlings -15)	DW(g seedlings -15)	Leaf RWC(%)
0-1	14.2267	0.553	0.0615	81.1324
0-2	14.0667	0.5488	0.0634	86.7405
0-3	14.22	0.6239	0.069	84.3569
5-1	14.3533	0.5728	0.0635	81.5402
5-2	14.4733	0.6774	0.0579	87.2658
5-3	14.2467	0.72	0.0709	94.7315
10-1	13.9667	0.5113	0.0555	88.7461
10-2	14.1267	0.6123	0.0523	111.067
10-3	14.1667	0.5839	0.0559	109.001
15-1	14.2333	0.4463	0.0545	101.424
15-2	14.06	0.5961	0.0494	129.121
15-3	14.0867	0.5945	0.0498	128.923
20-1	13.8733	0.5398	0.0525	116.971
20-2	14.0133	0.5069	0.0429	126.707
20-3	14.1	0.4197	0.0423	112.121
